# Supplementary material for: Generation, localization and functions of macrophages during the development of testis
Source: Nat Commun. 2020 Sep 1;11:4375. doi: 10.1038/s41467-020-18206-0 (PMC7463013; doi:10.1038/s41467-020-18206-0)
Supplement: Supplementary file 4 — Source Data [file 41467_2020_18206_MOESM4_ESM.xlsx]

## Sheet: Figure 1
	Figure 1
	1a				1d
	E14.5				E17.5
	CD45+ (%)				F4/80Hi (%)
	F4/80Hi	F4/80Int			CO	CD115
	14.9	16.5			18.3	2.23
	31.7	11.9			16.9	2.16
	38	14			19.9	2.42
	35.1	17.7			15.3	0.033
	31.3	16.9			12.6	0.049
	38.8	20			9.11	0.23
	51.7	17.7			18	0.32
	33.2	13.8			13.1
	42.9	10.8			13.2
	E16.5				E17.5
	CD45+ (%)				F4/80Int (%)
	F4/80Hi	F4/80Int			CO	CD115
	13.3	19.9			31.5	31.2
	13.9	26.8			31.9	28.6
	10.6	23.9			27.8	32.6
	13.1	24.2			33.3	33.6
	13	32.3			33.1	41.5
	25.3	20.3			34.6	46.5
	22.2	28.6			38	44.8
	20.7	30.9			40.4
					36.9
	NB
	CD45+ (%)
	F4/80Hi	F4/80Int
	9.07	12.3
	6.7	13.4
	4.82	20.3
	5.44	21.6
	5.84	18.3

## Sheet: Figure 2
	Figure 2
	2d				2e
	CD206+ MHC II- MACS				Ly6CHi MO
	CD45+ CD11b+ (%)				CD45+ CD11b+ (%)
	2wk	5wk	14wk		2wk	5wk	14wk
	60.0539	53.521	28.6036		1.49461	2.20782	1.5015
	56.2085	62.0395	14.4681		1.2557	1.0935	6.80851
	55.4432	57.7185	21.9225		1.27179	0.965875	3.04071
	65.689	55.2099	18.0328		2.09783	1.5911	3.06299
	CD206- MHC II- MACs				Ly6CLow MO
	CD45+ CD11b+ (%)				CD45+ CD11b+ (%)
	2wk	5wk	14wk		2wk	5wk	14wk
	21.1696	9.53345	0.45045		4.9412	1.60691	1.65165
	17.4263	4.92808	0.486322		6.60825	1.27697	4.92401
	18.1733	5.67611	0.53948		5.62239	1.25521	1.27513
	16.0072	7.20206	0.345125		5.85603	2.23818	2.58844
	CD206- MHC II+ MACs
	CD45+ CD11b+ (%)
	2wk	5wk	14wk
	4.78602	28.2898	58.9339
	3.2567	25.8109	57.2036
	4.15419	27.7678	63.4625
	3.58918	29.0476	60.0518
	CD206+ MHC II+ MACs
	CD45+ CD11b+ (%)
	2wk	5wk	14wk
	2.40118	2.04578	6.30631
	1.94679	2.1026	8.81459
	2.07709	2.3147	4.90436
	2.87333	1.62656	9.27524

## Sheet: Figure 3
	Figure 3
	3a				3b				3c				3d				3e
	F4/80 (%)				Fold change of MFI				Fold change of MFI				Fold change of MFI				Fold change of MFI
	CD206+ MHC II-	CD206- MHC II-	CD206- MHC II+		CD206+ MHC II-	CD206- MHC II-	CD206- MHC II+		CD206+ MHC II-	CD206- MHC II-	CD206- MHC II+		CD206+ MHC II-	CD206- MHC II-	CD206- MHC II+		CD206+ MHC II-	CD206- MHC II-	CD206- MHC II+
	33.5	16.9	26.3		12	4.4	7.5		3.31855	1.46784	1.20168		45.1164	4.51064	6.46703		2.05275	1.29675	1.57025
	33.4	15.7	28.8		10	4.8	5.6		20.0452	2.55556	1.7563		59.111	5.5875	12.5981		1.98279	1.35366	1.52893
	31	23.7	14.2		11.7	3.8	6.3		24.6677	2.57895	1.84874		35.0811	4.5625	3.76635		1.99722	1.11382	1.39669
	22.4	19.2	23.6		12.8	5.7	6.5		28.1516	2.21053	1.92437						3.98983	1.72917	2.39453
	31.1	27.6	10.5		11.2	3.5	5.7		19.9866	3.79464	3.47633						3.01525	0.947917	1.57355
	29.6	23.6	13.7						25.0454	5.60714	3.71302						3.90509	1.15104	1.57355
									35.7821	4.25	3.00296

## Sheet: Figure 4
	Figure 4
	4a			4b				4c			4d				4e				4f			4g			4h			4i
	YFP+ (%)			YFP+ (%)				YFP+ (%)			YFP+ (%)				YFP+ (%)				CD206+ MHC II-			CD206+ MHC II-			CD206+ MHC II-			CD206+ MHC II-
	F4/80Hi	F4/80Int		CD206+ MHC II-	CD206- MHC II-	CD206- MHC II+		F4/80Hi	F4/80Int		CD206+ MHC II-	CD206- MHC II-	CD206- MHC II+		CD206+ MHC II-	CD206- MHC II-	CD206- MHC II+		CO	CD115		WT	Plvap-/-		WT	Ccr2-/-		WT	Nur77-/-
	8.86	1.89		3.11	1.12	1.01		6.85	4.84		1.32	0	0		1.11	0.53	0.14		14.9	14.3		36.1	25.2		49.3	41.9		40.6	31.4
	3.25	2.3		2.82	0.59	0.86		20.2	0.42		0.95	0	0		0.54	0.82	0.17		14.3	17.7		23.2	5.7		45.5	46		28.3	36
	29.1	0		1.6	1.25	1.05		24.6	1.04		1.72	0	0		0.52	0	0.048		18.6	21.3		26.5	19.4		51.1	40		30	36.8
	24	2.04									1.59	0.034	0.034		1.33	0	0.057		16.1	22.4		30.4	24.4		41.1	45.9		40.3	32.8
	14.7	1.49									0.66	0	0		0.31	0	0.035		15.4	26.1		38.5	13.9		44.4	39.1		46.8	19
											0.61	0	0		0.67	0	0.042		13.8			43.1			29.7	30.6		33.6	17.3
											0.15	0	0						13			35.1			33.8	34.8		34	17.3
											1.66	0	0						18.1			44.3				24.6		37.2	12.4
																						42.6				33.2		21.2
																						49.5
																						30.4
																						29.9
																						25.8
																			CD206- MHC II-			CD206- MHC II-			CD206- MHC II-			CD206- MHC II-
																			CO	CD115		WT	Plvap-/-		WT	Ccr2-/-		WT	Nur77-/-
																			41.2	30.3		27.4	22.3		29.7	17.4		8.87	9.6
																			32.4	28		12.1	10.3		20.1	20.1		11.5	10.5
																			32	24.9		15.9	9.09		11.3	14		11.3	7.29
																			28.4	12.6		14.6	10.2		8.87	15		12.9	11.5
																			27.3	17.9		19.5	11.9		13	13.4		18.9	15.6
																			12.7			14.1			24	9.69		25.4	11
																			12.4			8.3			24.2	15.3		23.2	13.9
																			15.2			15.8				16.3		16.2	9.86
																						14.1				13		23.7
																						10.4
																						17
																						10.8
																						15.6
																			CD206- MHC II+			CD206- MHC II+			CD206- MHC II+			CD206- MHC II+
																			CO	CD115		WT	Plvap-/-		WT	Ccr2-/-		WT	Nur77-/-
																			33.3	42.6		14.4	29.4		8.93	19.5		27.2	35
																			34.9	29.9		36.7	52.9		12.3	21.8		36.6	32.4
																			30.9	26.3		32.4	44.5		26.7	29		35.5	34.1
																			21.2	25.1		25.9	33.6		31.8	30.6		29.4	32.4
																			32.6	26.4		23.5	60.7		22.7	31.3		13.9	42.4
																			36.4			16.7			18.6	29.2		13.2	40.4
																			40.7			31.6			15.2	31.8		18.1	46.6
																			34.4			12				38.2		23.1	53.4
																						17.5				28.2		31.3
																						23.8
																						35
																						39.6
																						40.3

## Sheet: Figure 5
	Figure 5
	5c												5f				5g				5h				5i				5j
	40 h recovery				11 d recovery				3 wk recovery				24 h recovery				7 d recovery				5 wk recovery				5wk recovery BrdU cells/ testis				12 wk recovery
	CD206+ MHC II-				CD206+ MHC II-				CD206+ MHC II-				CD206+ MHC II-				CD206+ MHC II-				CD206+ MHC II-				CD206+ MHC II-				CD206+ MHC II-
	CO	aCSF1+clod			CO	aCSF1+clod			CO	aCSF1+clod			CO	aCSF1			CO	aCSF1			CO	aCSF1			CO	aCSF1			CO	aCSF1
	6642	0			14692	13			4292	3979			743	90			3452	13			29806	11335			191	1147			7929	5947
	9922	2			16446	4			3500	1757			438	252			3505	10			21865	7600			154	7			6741	4553
	7629	0			18158	8			5146	611			412	225			2582	6			30076	12518			250	29			7735	4382
	5231	0			6961	17			4986	7			408	273			1544	13			19359	606			463	287			7941	3947
					9461	33			17514	21											25600	9541			110	691			13275	3706
									16882	76											29247	23065			140	706			10966	5759
									14486	97											25788	20312			88	426				5359
																					38188	1088			206	676				7659
	40 h recovery				11 d recovery				3 wk recovery				24 h recovery				7 d recovery				26453	2065
	CD206- MHC II-				CD206- MHC II-				CD206- MHC II-				CD206- MHC II-				CD206- MHC II-				23288
	CO	aCSF1+clod			CO	aCSF1+clod			CO	aCSF1+clod			CO	aCSF1			CO	aCSF1			13076
	6071	169			8525	2850			694	632			1042	187			425	65			18941
	7576	471			11850	1288			493	403			645	510			330	58
	8476	1102			10804	1346			778	118			712	474			240	61
	7824	376			4100	461			646	681			670	441			218	173
					9467	483			5326	479
									3806	576											5 wk recovery				5 wk recovery				12 wk recovery
									5097	722											CD206- MHC II-				CD206- MHC II-				CD206- MHC II-
																					CO	aCSF1			CO	aCSF1			CO	aCSF1
	40 h recovery				11 d recovery				3 wk recovery												9135	1524			132	22			1035	1041
	CD206- MHC II+				CD206- MHC II+				CD206- MHC II+												13865	829			88	15			971	824
	CO	aCSF1+clod			CO	aCSF1+clod			CO	aCSF1+clod											9588	1500			66	22			729	641
	3173	40			12067	571			15590	472											12653	1124			74	0			529	988
	1158	42			5575	358			17799	2028											15253	1459			74	7			1160	1365
	669	171			4850	275			14056	833											15347	10059			66	37			2239	1853
	1584	60			13844	89			9069	1694											14818	4547			110	0				1876
					12517	206			5243	563											18276	1371			140	15				1512
									6521	174											13712	488
									4354	208											13047
																					2612
																					4182
																					5 wk recovery				5 wk recovery				12 wk recovery
																					CD206- MHC II+				CD206- MHC II+				CD206- MHC II+
																					CO	aCSF1			CO	aCSF1			CO	aCSF1
																					22176	629			404	0			13153	8406
																					14176	441			243	0			14176	3671
																					26459	659			66	0			11765	9088
																					14047	341			132	22			13329	4429
																					14229	618			206	22			12722	16365
																					18994	2059			368	29			15242	12465
																					20788	1206			515	37				9959
																					17629	300			287	110				5976
																					18418	218
																					12935
																					9947
																					10294

## Sheet: Figure 6
	Figure 6
	6a				6b				6e				6f
	Relative testis to body weight				Seminiferous tubule diameter				Sertoli cells / cross section				Leydig cells / mm2 cross section
	WT	Ccr2			WT	Ccr2			WT	Ccr2			WT	Ccr2
	2.5	2.75467			162.3	172.3			19.1	19.4			239.8	278
	2.69139	2.90899			173.7	164.8			23	17.5			303.3	289.2
	2.77251	2.92329			148.6	161.2			21.3	20.6			265.4	353.7
	2.99745	2.96922
	2.29762	2.73645
	2.28698	3.00987			CO	aCSF1			CO	aCSF1			CO	aCSF1
	2.49708	2.65841			152.13	108.5			18.33	24.41			228.7	247.05
		2.63406			160.5	100.32			20.18	25.44			308.7	280.46
		2.69061			153.09	147.1			21.12	19.0667			309.9	219
		2.95775											277.2	182.9
					WT	Ccr2 + aCSF1			WT	Ccr2 + aCSF1			WT	Ccr2 + aCSF1
	CO	aCSF1			168.52	151.53			14.96	12.67			335.012	172.572
	3.2604	2.8434			164.24	188.2			12.93	14.93			287.249	233.546
	3.3701	2.6877			161.89	150.85			17.03	16.53			296.634	290.651
	4.6837	2.8753			165.96	170.36			13.41	14.35			295.041	227.435
	4.0437	2.9864
	3.4145	2.9655
	2.801	3.4
	3.095	3.2957
	3.4643	2.7143
	3.7558	2.7245
	2.8035	4.8904
	3.1366	2.5904
	2.6557	2.3867
	2.0529	3.1394
	3.4167	2.4686
	WT	Ccr2 + aCSF1
	2.99476	3.08855
	2.77509	3.56305
	2.93506	2.41062
	3.04914	2.93131
	2.40902	2.87573
	2.50976	2.66486
	2.87902

## Sheet: Figure 7
	Figure 7
	7a			7c				7d				7e					7g				7h
	CD206+ MHC II-			3 wk recovery				Relative testis to body weight				Seminiferous tubule diameter					Sertoli cells / cross section				Leydig cells / mm2 cross section
	WT	Csf1op		CD206+ MHC II-				WT	Csf1op			WT	Csf1op				WT	Csf1op			WT	Csf1op
	10238	4		CO	CD115 +aCSF1			3.37917	0.759494			162.297	76.402				19.12	24.6428			239.8	346.992
	9200	3		18346	129			2.80408	1.91176			173.654	57.6952				22.9667	24.1556			303.3	351.018
	15789	6		15809	51			2.91118	3.22482			148.642	108.425				21.3333	27.212			265.4	231.577
	8928	32		25147	12			2.95276	1.96053				146.912					21.8333				205.924
	16467			16434	47				1.7734				117.4
				17228					1.72414
				19551
	CD206- MHC II-			26103								CO	CD115 +aCSF1				CO	CD115 +aCSF1			CO	CD115 +aCSF1
	WT	Csf1op		18824				CO	CD115 +aCSF1			163.2	108.5				13.97	18.37			207.425	263.402
	4044	40		14831				2.42791	1.90909			148.7	158.3				16.04	16.07			226.143	239.957
	4263	76						3.08743	2.65217			156.2	117.5				13.07	23.18			206.186	352.697
	4706	217		CD206- MHC II-				2.97768	1.58598			176.6	110.8				10.99	23.72			194.151	202.84
	6167	84		CO	CD115 +aCSF1			3.18333	1.61224
	2039			3625	224			3.30709
				3316	287			2.96689
				4478	41			3.2659
	CD206- MHC II+			7934	88			3.55797
	WT	Csf1op		4169				2.66434
	6656	8		3647				2.39244
	5844	10		7801				2.05206
	14894	50		8250
	10872	43		6022
	16611
				CD206- MHC II+
				CO	CD115 +aCSF1
				21625	29
				27919	118
				26882	0
				19375	65
				20522
				25816
				17934
				14801
				14235

## Sheet: SFigure 2
	Supplementary Figure 2
		S2a						S2g
		F4/80Hi						F4/80Hi cells / testis
		CD45+ (%)						CO	CD115
		Mean	SEM	N number				285	1
	E14.5	35.2889	9.40348	9				320	1
	E16.5	16.5125	5.0397	8				206	6
	NB	6.374	1.35075	5				343	8
								243	52
		F4/80Int						223	64
		CD45+ (%)						660	63
		Mean	SEM	N number				557
	E14.5	15.4778	2.84947	9				698
	E16.5	25.8625	4.3055	8
	NB	17.18	3.38201	5
								F4/80Int cells / testis
								CO	CD115
								587	665
								809	803
								630	792
								635	865
								615	969
								586	1376
								1370	1169
								1334
								1293

## Sheet: SFigure 5
	Supplementary Figure 5
	5a
	2wk
	F4/80+ (%)
	CD206+ MHC II-	CD206- MHC II-	CD206- MHC II+
	36.01	32.2	11.09
	39.77	31.2	11.29
	58.37	17.47	4.69
	57.21	22.07	7.28
	5wk
	F4/80+ (%)
	CD206+ MHC II-	CD206- MHC II-	CD206- MHC II+
	52.76	4.38	27.41
	39.63	10.65	27.46
	51.03	9.87	18.82
	34.4	14.23	27.94
	56.55	12.48	17.23
	14wk
	F4/80+ (%)
	CD206+ MHC II-	CD206- MHC II-	CD206- MHC II+
	17.8	4.84	47.89
	7.73	1.96	63.44
	21.74	2.1	57.01

## Sheet: SFigure 6
	Supplementary Figure 6
	S6a				S6b				S6c				S6d
	CD206+ MHC II-				CD206+ MHC II-				CD206+ MHC II-				CD206+ MHC II-
	CO	CD115			WT	Plvap-/-			WT	Ccr2-/-			WT	Nur77-/-
	5155.56	4850			12715	5394			8053	7010			8944	7300
	4200	6438.89			5157	694			10453	8050			7306	7844
	7300	7750			5894	1950			15306	9914			6939	7233
	6444.44	7472.22			10483	5878			12192	19525			12933	14663
	5638.89	10666.7			20271	576			20403	11200			12828	6975
	4205.56				16993				13882	18257			18446	7383
	3800				8353				21389	15257			15679	4867
	4811.11				16260					13389			16988	3089
					12733					17306			5022
					14800
					7814
					7863
					5818
					5453
	CD206- MHC II-				CD206- MHC II-				CD206- MHC II-				CD206- MHC II-
	CO	CD115			WT	Plvap-/-			WT	Ccr2-/-			WT	Nur77-/-
	16444	11022			9653	4765			10007	6931			1956	2233
	11894	9328			2700	1255.6			9701	7868			2972	2283
	9722	10172			3534	915			3508	6111			2617	1433
	8278	4278			5011.1	2447			2378	7444			4139	5154
	7256	6517			10250	493			5200	3161			5189	5733
	4411				5560				6500	4111			13963	4725
	3644				1973				7463	4294			10704	3906
	5989				5787					4630			7408	2450
					4213					3160			5611
					3108
					4365
					2844
					3516
					1982
	CD206- MHC II+				CD206- MHC II+				CD206- MHC II+				CD206- MHC II+
	CO	CD115			WT	Plvap-/-			WT	Ccr2-/-			WT	Nur77-/-
	8450	9555.56			5060	6291			3014	7764			5989	8150
	11944.4	8355.56			8171	6445.8			5938	8528			9461	7056
	11077.8	10783.3			7218	4479			8303	12688			8200	6711
	11872.2	14450			8927.8	8092			8522	15236			9461	14492
	9144.44	10844.4			12382	2521			9061	7397			3822	15600
	11533.3				6587				5050	12375			7258	17292
	10283.3				7520				4700	8903			8346	13083
	12138.9				4413					10883			10579	13261
					5233					6820			7411
					7122
					8996
					10405
					9100
					9005

[truncated: 4 more sheets: SFigure 7, SFigure 8, SFigure 9, Sheet1]
